# Supplementary material for: Evaluation of antibiotic consumption and resistance patterns among neonates: a 10-year retrospective study
Source: Front Pediatr. 2026 May 12;14:1774875. doi: 10.3389/fped.2026.1774875 (PMC13201169; doi:10.3389/fped.2026.1774875)
Supplement: Supplementary file 1 [file Table1.xlsx]

## Sheet: Table S1
	Table S1: Neonatal correction factor or Neonatal DDD used instead of the WHO correction factor
	Drugs	Neonatal Correction Factor or Neonatal DDD
	Ampicillin	0.27
	Piperacillin + Tazobactum	0.54
	Gentamicin	0.01
	Meropenem	0.11
	Amikacin	0.04
	Metronidazole	0.04
	Cefotaxime	0.27
	Clindamycin	0.04
	Vancomycin	0.08
	linezolid	0.08
	Syrup. Azithromycin	0.03
	Syrup. Linezolid	0.08
	Syrup. Amoxicillin and Potassium Clavulanate	0.08
	Netilmicin	-
	Tigecycline	-
	Cefoperazone and sulbactum	-
	Colistin	-

## Sheet: Table S2
		Table S2: Distribution of microorganisms based on MDR and distribution of patients resistant to particular antibiotics for specific bacteria
Types of Gram Stains	ORGANISM	MDR vs Non-MDR Classification	PENICILLIN	CEPHALOSPORIN	CARBAPENEM	MONOBACTUM	AMINOGLYCOSIDE	FLUROQUINOLONE	GLYCOPEPETIDE	OXAZOLIDINONE	LIPOPRPTIDE	MACROLIDES	LINCOSAMIDE	TETRACYCLINE	GLYCYLCYCLINE	SULPONAMIDES	PHENICOL	RIFAMPACIN	POLYMIXIN	NITROFURANS	PHOSPHONIC ACID DERV
Gram Positive	Staphylococcus aureus (N= 55)	MDR	54	2	0	0	9	7	0	0	0	52	47	11	0	2	0	2	0	0	0
Gram Positive	Staphylococcus epidermidis (N=5 )	MDR	4	0	0	0	5	5	0	0	0	0	0	0	0	5	0	0	0	0	0
Gram Positive	Bacillus spp (N=4 )	Non MDR	0	4	0	0	0	5	0	0	0	0	0	0	0	0	0	0	0	0	0
Gram Positive	Enterococcus faecalis (N= 25 )	MDR	7	0	0	0	18	10	1	0	0	9	3	20	0	0	0	0	0	0	0
Gram Positive	MRCoNS(N=46 )	MDR	46	0	0	0	22	41	0	0	0	35	33	2	0	27	0	0	0	0	0
Gram Positive	CoNS (N= 81)	MDR	74	1	0	0	42	49	1	1	0	61	48	9	0	26	0	0	0	0	0
Gram Positive	Gemella morbillorum (N=2 )	Non-MDR	0	0	0	0	0	0	0	0	0	0	0	0	0	2	0	0	0	0	0
Gram Positive	Streptococcus agalactiae (N= 20)	MDR	1	1	0	0	0	1	0	0	0	0	0	10	0	0	1	0	0	0	0
Gram Positive	Alpha hemolytic streptococci (N= 2)	NON-MDR	0	0	0	0	0	0	0	0	0	1	0	0	0	0	0	0	0	0	0
Gram Positive	Staphylococcus haemolyticus (N=27 )	MDR	27	0	0	0	12	27	0	0	0	26	26	1	0	16	0	0	0	0	0
Gram Positive	Staphylococcus hominis (N=2 )	Non-MDR	2	0	0	0	0	0	0	0	0	2	0	0	0	0	0	0	0	0	0
Gram Negative	Escherichia coli (N=13)	MDR	3	9	0	1	10	5	0	0	0	0	0	0	0	8	0	0	0	0	0
Gram Negative	Pseudomonas aeruginosa (N=18)	MDR	3	3	4	0	3	1	0	0	0	0	0	4	4	5	0	0	2	0	0
Gram Negative	Acinetobacter baumanii (N=20)	MDR	16	15	13	1	6	11	0	0	0	0	0	3	0	1	0	0	0	0	0
Gram Negative	Klebsiella Pneumoniae (N=68)	MDR	60	61	43	1	45	38	0	0	0	0	0	0	1	10	3	0	0	0	0
Gram Negative	Klebsiella oxytoca (N=23)	MDR	22	22	22	0	22	0	0	0	0	0	0	0	0	2	0	0	0	0	0
Gram Negative	Acinetobacter Iwoffii(N=6)	MDR	1	1	1	0	0	1	0	0	0	0	0	0	0	0	0	0	0	0	0
Gram Negative	Ralstonia picketti (N=3)	Non- MDR	0	0	0	3	0	0	0	0	0	0	0	0	0	0	0	0	0	0	0
Gram Negative	Enterobacter cloacae(N=14)	MDR	12	13	0	0	13	12	0	0	0	0	0	0	4	6	0	0	0	0	0
Gram Negative	Enterobacter aerogenes(N=7)	MDR	4	5	0	0	5	4	0	0	0	0	0	0	0	1	0	0	0	0	0
Gram Negative	Serratia marcescens (N=12)	MDR	3	3	1	0	1	1	0	0	0	0	0	0	0	1	0	0	0	0	0
			Note	Low	Medium	High

## Sheet: Table S3
				Table S3: Distribution of patients senistive to particular antibiotics for s[pecific bacteria
Type of gram stains	Organism	PENICILLIN	CEPHALOSPORIN	CARBAPENEM	MONOBACTUM	AMINOGLYCOSIDE	FLUROQUINOLONE	GLYCOPEPETIDE	OXAZOLIDINONE	LIPOPEPTIDE	MACROLIDES	LINCOSAMIDE	TETRACYCLINE	GLYCYLCYCLINE	SULPONAMIDES	PHENICOL	RIFAMPACIN	POLYMIXIN	NITROFURANS	PHOSPHONIC AcID DERV
Gram positive	Staphylococcus aureus (N= 55)	25	0	0	0	45	46	50	54	31	1	5	38	33	49	0	3	0	0	0
Gram positive	Staphylococcus epidermidis (N=5 )	0	0	0	0	0	0	5	5	0	5	5	5	0	0	0	0	0	0	0
Gram positive	Bacillus spp (N=4 )	4	0	4	0	4	4	0	0	0	0	0	0	0	0	0	0	0	0	0
Gram positive	Enterococcus faecalis (N= 25 )	19	0	0	0	7	16	24	22	0	0	2	5	19	0	0	0	0	4	0
Gram positive	MRCoNS(N=46 )	0	0	1	0	22	5	46	45	7	2	11	41	37	19	0	1	0	0	0
Gram positive	CoNS (N= 81)	11	1	0	0	21	31	77	77	17	16	28	69	53	48	0	9	0	0	0
Gram positive	Gemella morbillorum (N=2 )	2	0	0	0	0	2	0	2	0	0	0	0	0	0	0	0	0	0	0
Gram positive	Streptococcus agalactiae (N= 20)	19	19	0	0	0	19	19	20	0	19	20	8	6	6	19	0	0	0	0
Gram positive	Alpha hemolytic streptococci (N= 2)	2	2	0	0	0	2	2	2	0	1	2	1	0	0	1	0	0	0	0
Gram positive	Staphylococcus haemolyticus (N=27 )	0	0	0	0	15	0	27	27	12	1	1	26	11	11	0	0	0	0	0
Gram positive	Staphylococcus hominis (N=2 )	2	0	0	0	2	2	2	2	0	0	2	2	0	2	0	0	0	0	0
Gram Negative	Escherichia coli (N=13)	13	11	12	0	12	1	0	0	0	0	0	0	8	4	0	0	6	8	1
Gram Negative	Pseudomonas aeruginosa (N=18)	15	15	14	0	15	18	0	0	0	0	0	1	1	1	0	0	7	0	0
Gram Negative	Acinetobacter baumanii (N=20)	6	9	8	0	19	9	0	0	0	0	0	14	15	16	0	0	5	0	0
Gram Negative	Klebsiella Pneumoniae (N=68)	22	20	29	0	33	23	0	0	0	0	0	1	17	53	0	0	5	3	0
Gram Negative	Klebsiella oxytoca (N=23)	0	3	0	0	1	3	0	0	0	0	0	0	0	20	0	0	0	0	0
Gram Negative	Acinetobacter Iwoffii(N=6)	6	6	6	0	6	6	0	0	0	0	0	1	1	6	0	0	0	0	0
Gram Negative	Ralstonia picketti (N=3)	0	3	3	0	3	3	0	0	0	0	0	0	0	3	0	0	0	0	0
Gram Negative	Enterobacter cloacae(N=14)	2	12	14	0	14	3	0	0	0	0	0	0	0	8	0	0	0	0	0
Gram Negative	Enterobacter aerogenes(N=7)	2	6	7	0	7	3	0	0	0	0	0	0	3	6	0	0	0	0	0
Gram Negative	Serratia marcescens (N=12)	11	11	11	9	11	11	0	0	0	0	0	0	11	11	0	0	0	0	0
		Note	Low	Medium	High

## Sheet: Table S4
	Table S4: Number of patient resistat to antibiotics
	Drugs	Resistant to Gram +ve	Resistant to Gram -ve	Total	Perccentage
	Ampicillin	0	26	26	5.81655
	Amoxicillin/Clavulanic acid	0	88	88	19.6868
	Piperacillin/Tazobactam	0	90	90	20.1342
	Cefotaxime	1	0	1	0.223714
	Cefoperazone/Sulbactam	0	69	69	15.4362
	Meropenem	0	80	80	17.8971
	Amikacin	0	15	15	3.3557
	Gentamicin	114	97	211	47.2036
	Vancomycin	1	0	1	0.223714
	Linezolid	1	0	1	0.223714
	Clindamycin	158	0	158	35.3468
	Tigecycline	0	9	9	2.01342
	Colistin	0	2	2	0.447427
	Netilmicin	0	0	0	0
